# Supplementary material for: Expanding Horizons in Cholangiocarcinoma: Emerging Targets Beyond FGFR2 and IDH1
Source: Int J Mol Sci. 2025 Nov 5;26(21):10755. doi: 10.3390/ijms262110755 (PMC12608419; doi:10.3390/ijms262110755)
Supplement: Supplementary file 1 [file ijms-26-10755-s001.zip]

Archive with 1 entries (1 files):
- ijms-3908686-supplementary.pptx
